# Supplementary material for: Detecting Environmental Stress In Situ Using Molecular Data: A Case Study with the Filamentous Green Alga Klebsormidium and Antarctic Biocrusts
Source: Microorganisms. 2025 Sep 9;13(9):2108. doi: 10.3390/microorganisms13092108 (PMC12472361; doi:10.3390/microorganisms13092108)
Supplement: Supplementary file 1 [file microorganisms-13-02108-s001.zip]

Archive with 1 entries (1 files):
- microorganisms-3748436-supplementary.pdf
